# Supplementary material for: The sub-fossil diatom distribution in the Beibu Gulf (northwest South China Sea) and related environmental interpretation
Source: PeerJ. 2022 May 16;10:e13115. doi: 10.7717/peerj.13115 (PMC9119299; doi:10.7717/peerj.13115)
Supplement: Supplemental Information 1 [file peerj-10-13115-s001.xlsx]

## Sheet: Sheet1
			Code	Sample No.	Actinocyclus-octonarius	Actinocyclus-senarius	Azpeitia-nodulifera	Campylodiscus-brightwellii	Coscinodiscus-argus	Cyclotella-striata	Cyclotella-stylorum	Diploneis bombums	Diploneis-crabro	Hyalodiscus-radiatus	Paralia-sulcata	Planktoniella-blanda	Pleurosigma-spp.	Podosira-stelliger	Stephanopyxis-weyprechtii	Surirella-fluminensis	Thalassiosira-bipartita	Trachyneis-antillarum	Triceratium-reticulum	Triceratium-favus	Warm-species	Tropical species	Fresh-water
			1	B1	0.732601	0	4.7619	5.12821	1.8315	23.0769	10.989	0	0.3663	0	44.6886	0.3663	0	0.3663	0.3663	0	0.3663	0	0	2.5641	6.95971	4.7619	0
			2	B2	2.12014	0.706714	7.06714	4.947	1.76678	28.6219	8.12721	0	0	0	32.8622	0.706714	0.353357	1.06007	0.353357	0	0.353357	0	0	2.12014	7.06714	7.06714	0
			3	B3	2.78884	0.199203	1.39442	1.99203	2.19124	19.1235	5.17928	0	0.199203	0	31.2749	0.398406	3.18725	0.398406	0	0.199203	0.199203	0.59761	0	0.796813	10.757	1.59363	0
			4	B4	1.37741	0	2.20386	0.275482	3.58127	22.0386	21.2121	0	0	0.275482	27.2727	6.61157	0.826446	2.20386	0	0.550964	0	0.550964	0	0.275482	8.81543	2.75482	0
			5	B5	3.26264	0.652529	2.77325	2.12072	1.95759	16.9657	8.31974	0	0.326264	0	46.3295	0.978793	0.815661	2.61011	0	0.163132	0.163132	0.326264	0	0.815661	3.91517	2.77325	0
			6	B6	1.24378	0.248756	3.73134	0.248756	0.746269	12.1891	9.95025	0	0.497512	0	52.9851	1.99005	0	1.24378	0	0	0.746269	0.248756	0.248756	1.74129	3.48259	3.73134	0
			7	B7	1.15607	0.192678	2.6975	2.89017	1.54143	25.0482	11.1753	0	0.192678	0	41.4258	0.192678	0	1.7341	0.192678	0	0.192678	0.385356	0	1.92678	4.04624	2.6975	0
			8	B8	3.16456	0	0.632911	0	2.8481	17.0886	5.06329	0.242718	0.632911	0	39.557	0.316456	1.89873	2.53165	0	1.89873	0.316456	0	0	0.632911	2.21519	0.632911	0
			9	B9	2.54237	0	1.41243	1.41243	1.9774	16.9492	4.80226	0.524934	0	0	54.8023	0.847458	1.12994	1.41243	0	0.847458	0.282486	0	0	1.69492	4.51977	1.41243	0
			10	B10	2.3622	0	0.787402	0.262467	6.03675	13.6483	9.97375	0	0	0	24.6719	0.524934	1.31234	2.62467	0	3.41207	0	2.62467	0	0.787402	2.62467	1.04987	0.262467
			11	B11	6.06796	1.21359	2.42718	0.485437	4.12621	25.9709	11.165	0	0	0	31.068	1.21359	0.728155	0.970874	0.242718	0.242718	0.728155	0.242718	0	1.21359	3.39806	2.42718	0
			12	B12	2.98805	0.796813	5.37849	4.58167	3.78486	30.4781	14.9402	0	0.199203	0	21.3147	0.996016	0.59761	1.19522	0	0.199203	0	0.996016	0	0.996016	6.3745	5.37849	0
			13	B13	3.81232	1.46628	1.31965	1.75953	3.51906	16.7155	15.1026	0.146628	0.293255	0	26.2463	2.34604	2.19941	1.46628	0.293255	0.293255	1.31965	0.879765	0	0.439883	10.9971	1.46628	0
			14	B14	5.50595	2.97619	1.33929	1.78571	3.72024	10.5655	6.69643	0.892857	0.892857	0	27.0833	2.08333	4.16667	1.93452	0.297619	0.14881	0.595238	1.93452	0	0.744048	11.1607	1.78571	0
			15	B15	5.30504	1.72414	0.795756	1.45889	2.38727	24.0053	12.9973	0.795756	0.397878	0	17.2414	2.38727	3.31565	0.66313	0.132626	1.72414	0.132626	1.72414	0	0.397878	11.4058	1.98939	0
			16	B16	3.93836	1.19863	1.36986	12.1575	3.76712	12.8425	9.76027	0.342466	0	0	18.1507	1.5411	5.99315	1.19863	0.342466	0.342466	0	1.71233	0	2.39726	26.7123	2.22603	0
			17	B17	3.52505	2.96846	1.66976	10.9462	2.96846	22.6345	9.09091	0.185529	0	0	20.4082	1.2987	3.71058	1.11317	0.185529	0.556586	2.04082	2.5974	0	2.04082	16.3265	2.5974	0
			18	B18	4.74968	3.08087	2.69576	4.87805	4.2362	16.303	16.4313	0.256739	0.385109	0	21.5661	2.56739	2.05392	2.18228	0.12837	0.641849	1.41207	0.898588	0	1.02696	12.5802	3.20924	0
			19	B19	5.06849	2.05479	0.958904	2.05479	3.69863	14.6575	13.8356	0.136986	0	0	29.589	3.15068	4.65753	1.09589	0.410959	1.23288	0.273973	1.64384	0	0.821918	7.67123	0.958904	0
			20	B20	1.81818	0.227273	0.681818	0.909091	2.04545	24.5455	15.6818	0.489396	0	0	40	1.59091	1.59091	1.36364	0	0	0	0	0	0.454545	4.31818	0.909091	0
			21	B21	5	5.16129	2.41935	6.6129	4.51613	17.4194	14.1935	0.483871	0	0	11.2903	2.74194	4.67742	1.6129	1.12903	0.967742	1.6129	1.45161	0	0.645161	15.8065	2.90323	0
			22	B22	4.38312	1.2987	1.46104	15.2597	2.27273	35.0649	14.4481	0.811688	0	0	9.09091	2.43506	0.324675	0.811688	0.162338	0.487013	1.62338	1.13636	0	0.974026	22.0779	1.94805	0
			23	B23	4.32432	2.16216	0.540541	15.9459	1.89189	20	14.0541	0.27027	0	0.27027	17.2973	1.08108	5.13514	1.35135	0.540541	0.540541	0	0.540541	0	2.43243	21.0811	0.810811	0
			24	B24	5.23466	3.79061	1.08303	1.98556	3.79061	23.4657	11.3718	0.180505	0	0	15.704	1.08303	5.77617	0.722022	0.541516	1.26354	1.62455	1.26354	0	1.44404	8.48375	1.08303	0
			25	B25	4.80167	2.29645	2.71399	15.6576	3.13152	25.0522	11.2735	0.626305	0	0	4.80167	2.50522	1.87891	1.46138	0.626305	0.208768	1.46138	1.87891	0	3.13152	22.9645	3.34029	0
			26	B26	3.11927	1.46789	1.65138	12.7523	1.92661	33.211	16.5138	0.0917431	0.0917431	0	14.4954	0.0917431	0.642202	1.46789	1.83486	0.183486	0.733945	0.183486	0	2.11009	16.055	1.92661	0
			27	B27	7.97101	1.93237	5.7971	24.1546	1.20773	11.5942	7.24638	0.896287	0.241546	0	4.34783	4.83092	2.89855	2.89855	0.241546	0.724638	0.966184	2.657	0	1.69082	33.3333	6.28019	0.241546
			28	B28	6.61939	3.78251	1.41844	4.25532	4.25532	26.7139	8.98345	0.236407	0	0	11.5839	3.07329	4.72813	1.65485	1.18203	1.41844	0.236407	0.945626	0.236407	3.07329	9.69267	1.41844	0
			29	B29	5.88988	0.896287	8.83483	18.3099	0.896287	8.32266	2.30474	0.966184	1.15237	0	7.17029	3.96927	8.06658	1.28041	0.128041	1.79257	0.768246	1.66453	0	1.28041	27.0166	10.6274	0
			30	B30	4.4226	1.4742	2.457	17.6904	2.2113	25.7985	9.58231	0.4914	0	0	8.35381	4.6683	2.9484	2.2113	0.2457	0.2457	0.737101	1.2285	0	2.7027	24.8157	2.7027	0
			31	B31	5.32787	2.2541	0.819672	5.12295	3.89344	23.7705	8.40164	0.819672	0	0	18.2377	5.12295	3.27869	3.07377	1.84426	1.63934	2.2541	1.02459	0	1.84426	15.3689	1.02459	0
			32	B32	3.76712	2.05479	0.684932	3.08219	4.45205	26.3699	9.58904	0	0	0	11.3014	1.0274	1.71233	5.13699	2.73973	1.0274	2.39726	0.684932	0	4.10959	10.9589	0.684932	0
			33	B33	4.34783	4.1502	0.988142	3.35968	6.52174	17.3913	7.90514	1.97628	0.395257	0	19.3676	4.1502	4.74308	1.97628	1.18577	3.35968	0.790514	1.3834	0	2.17391	11.6601	1.97628	0
			34	B34	0.694444	0.694444	9.02778	3.47222	1.04167	23.2639	5.20833	0.204082	2.08333	1.73611	11.1111	4.51389	0	2.43056	7.29167	0.694444	0.694444	2.77778	0	0.694444	18.75	16.3194	0
			35	B35	5.43478	1.63043	5.43478	8.69565		26.9022	4.34783		1.63043	1.63043	8.15217	0.815217		3.80435	1.63043	2.71739		3.26087		1.63043	11.413	5.43478	0
			36	B36	3.76812	3.76812	5.50725	14.7826	3.18841	20.2899	4.34783	0.57971	0.289855	0.57971	8.98551	12.4638	0	1.44928	2.02899	1.15942	0.869565	1.15942	0	4.92754	31.8841	8.11594	0
			37	B37	1.23457	1.23457	1.23457	16.0494	0.37037	35.0247	3.7037	1.23457	2.46914	0.37037	7.40741	12.3827	0	0.864198	0	1.85185	0	0		3.7037	18.5185	1.23457	0
			38	B38	5.69106	0.813008	3.79404	15.4472	10.0271	14.0921	4.33604	0.542005	0.271003	0.542005	10.8401	9.21409	1.62602	1.35501	0.542005	0.813008	3.79404	1.62602	0.271003	2.71003	31.7073	4.87805	0
			39	B39	1.70576	0.21322	2.1322	13.2196	0.426439	46.0554	13.6461	0	0	0.426439	7.88913	2.1322	0	0.21322	1.91898	0	0.639659	1.0661	0.21322	2.34542	19.6162	2.34542	0
			40	B40	2.64423	0.240385	2.16346	8.17308	0.721154	30.649	14.0625	0	0.841346	0.600962	13.9423	4.44712	0.721154	0.240385	2.04327	3.36538	2.40385	1.68269	0.360577	2.88462	18.149	2.16346	0
			41	B41	8.21837	0	3.38983	3.38983	0.559322	24.5427	4.89831	0.847458	1.69492	0	9.32203	3.22	8.47458		0	4.23729	1.69492	0		1.69492	10.1695	4.23729	0
			42	B42	4.27184	0.970874	5.82524	4.85437	2.3301	22.1359	7.96117	0.38835	0	0	5.63107	9.70874	0.38835	0.970874	1.94175	2.13592	6.01942	1.16505	1.16505	3.30097	26.9903	6.01942	0
			43	B43	4.2735	1.7094	5.98291	5.98291	3.4188	23.1812	2.76923	1.7094	3.4188	0	5.55556	1.4	0	1.12834	0	2.13675	1.7094	1.7094		0.854701	18.3761	6.83761	0
			44	B44	3.25203	0	4.87805	7.31707	0.820601	18	0.813008	2.03252	8.13008	0.243902	6.91057	2.3252	0	0.569106	0	3.65854	0	0.813008		1.62602	12.1951	5.69106	0
			45	B45	5.71429	0.857143	5.71429	2.85714	3.42857	28	4.85714	0.357143	0.714286	0.214286	9.21429	8	2.14286	0.5	2.14286	3.21429	1.42857	1.42857		3.57143	12.5714	7.85714	0
			46	B46	2.22222	0	2.44444	2	1.11111	10.8889	2.22222	0.222222	0.666667	0.444444	19.1111	5.11111	1.33333	0.666667	0.222222	4	4	0.222222	5.77778	1.33333	18.4444	3.77778	0
			47	B47	2.42131	0	4.84262	4.60048	1.45278	16.707	2.42131	0.726392	0.726392	1.21065	7.74818	4.35835	0	2.90557	2.17918	0.242131	3.38983	2.17918	5.56901	8.95884	20.0969	5.08475	0
			48	B48	5.77778	0.740741	3.7037	6.96296	2.96296	14.3704	2.81481	0.888889	0.296296	0	9.18519	13.3333	2.96296	2.37037	1.48148	8.2963	3.55556	1.33333	0.296296	1.18519	30.3704	4.59259	0
			49	B49	5.26316	1.31579	5.26316	2.63158	2.85714	27.2105	4.63158	2.63158	5.26316	0	3.94737	10	0	0	2.63158	1.31579	2.63158	1.31579		2.63158	13.1579	8.02632	0
			50	B50	1.52672	2.29008	4.58015	4.58015	0.763359	19.1697	2.66412	1.14504	4.58015	0	8.77863	0.67	3.81679	0.763359	0.763359	5.72519	3.05344	1.52672		1.52672	22.1291	5.34351	0
			51	B51	8	0	2.85714	2.85714	0.333	11.4286	4.28571	5.71429	5.71429	1.71429	8.57143	0.333	2.85714	3.42857	0	2.85714	0.333	0.571429		0.571429	11.3343	5.71429	0
			52	B52	2.4	0.8	8.4	10.4	2	24.8	4.4	0	0.8	0.4	6	3.6	0.4	2	8.4	0	0.4	0.4	0	7.6	26.4	12.4	0
			53	B53	1.5873	0.396825	3.1746	3.96825	0.396825	13.8889	10.7143	0.793651	1.19048	1.19048	8.33333	2.77778	0.793651	2.77778	5.55556	1.19048	4.36508	1.5873	1.19048	10.7143	20.6349	6.34921	0
			54	B54	2.81385	0.649351	6.27706	2.81385	2.38095	13.8528	3.24675	1.08225	2.1645	0.649351	18.8312	4.97835	1.51515	4.11255	2.1645	2.81385	3.0303	3.8961	1.08225	3.0303	15.1515	8.44156	0
			55	B55	0.863558	0.518135	2.9361	2.76339	0.690846	12.7807	2.59067	2.59067	3.28152	0	23.8342	4.14508	2.24525	6.90846	4.31779	3.28152	3.79965	4.83592	0.518135	2.76339	16.753	3.62694	0
			56	B56	1.65816	1.65816	6.25	1.91327	1.02041	21.4286	7.01531	1.27551	2.93367	3.57143	20.7908	3.95408	1.02041	3.31633	4.59184	0.765306	1.02041	2.93367	0	0.510204	12.1173	8.16327	0
			57	B57	2.14286	1	6.71429	2.28571	3	12.1429	5.71429	1	2.71429	3.14286	17	3.71429	0.714286	8.57143	6.85714	0.714286	3.28571	3.28571	0	2.85714	18	8.42857	0
			58	B58	3.19149	0.945626	4.25532	6.73759	4.01891	6.26478	0.945626	0.70922	1.77305	2.00946	15.3664	14.7754	0.827423	5.20095	3.4279	4.01891	1.65485	3.5461	0	2.00946	29.5508	5.79196	0
			59	B59	1.76471	0.588235	13.2353	8.23529	3.82353	11.4706	2.35294	0.588235	2.05882	5.29412	12.3529	2.35294	0	8.82353	10.2941	0.588235	1.76471	2.05882	0	1.76471	25.5882	14.7059	0
			60	B60	1.44092	0.576369	10.0865	2.30548	2.01729	3.45821	8.64553	1.44092	5.18732	7.78098	19.5965	1.15274	0	6.91643	9.51009	0.576369	2.88184	1.44092	0	1.44092	17.5793	12.6801	0
			61	B61	1.79372	2.01794	7.3991	2.24215	3.13901	11.2108	2.9148	1.56951	4.03587	1.56951	18.1614	3.13901	0.896861	4.26009	4.4843	2.24215	2.24215	4.93274	0.224215	0.672646	13.4529	10.7623	0
			62	B62	0.595238	0.595238	9.92063	0.198413	1.38889	32.5397	6.94444	1.5873	3.76984	2.97619	15.873	1.19048	0.198413	3.96825	7.53968	0.396825	1.19048	2.18254	0	0.595238	10.7143	12.1032	0
			63	B63	0.735294	0.735294	12.2549	0.980392	2.20588	32.1078	8.33333	2.45098	0.980392	0.490196	12.9902	1.71569	0.735294	3.18627	4.16667	0.980392	0.245098	1.22549	0.245098	0.490196	8.57843	17.1569	0
			64	B64	4.69388	0	3.67347	8.16327	2.44898	25.102	7.7551	2.77778	0.204082	0.816327	8.97959	12.0408	2.04082	1.02041	1.02041	0.816327	2.85714	0.612245	0	0.408163	28.1633	5.10204	0
			65	B65	2.43902	0.609756	8.84146	2.13415	0.609756	37.1951	10.3659	1.52439	1.82927	0.609756	10.3659	2.7439	1.52439	3.35366	5.18293	0.609756	0.304878	0.609756	0	0.914634	12.1951	10.061	0
			66	B66	0	0	6.97674	4.65116	0	39.5349	6.97674	0	0	0	13.9535	0	0	0	6.97674	2.32558	2.32558	2.32558	0	4.65116	18.6047	9.30233	0
